# Supplementary material for: Loop mediated isothermal amplification (LAMP) as a rapid and portable diagnostic tool for the detection of pea root rot pathogens
Source: Sci Rep. 2025 Oct 7;15:34904. doi: 10.1038/s41598-025-18738-9 (PMC12504703; doi:10.1038/s41598-025-18738-9)
Supplement: Supplementary file 1 — Supplementary Material 1 [file 41598_2025_18738_MOESM1_ESM.txt]

>A._euteiches_consensus
ATCATTACCACACCAAAAAAACCATCCACGTGAATGTATTCTTTATGAGGCTTGTGCTCTTTTCAGGGCTAGCCGAAGGTTTCGCAAGGAACCGATGTAATTTTTAATCCCTTTATACTAAATGACTGATTTAAACTAGCATCAGAAATGAAGCTTGTCAATTCTATACAACTTTCAACAGTGGATGTCTAGGCTCGCACATCGATGAAGACCACAGCGAACTGTGATACGTAATGCGAATTGCAGAATTCAGTGAGTCATCGAAACGTTGAAC
>P._ultimum_consensus
TTGTAATGCAAGTTATGATGGACTAGCTGATGAACTTTTGTTTTTAAACCCTTACCTAAATACTGATTTATACTGTGGGGACGAAAGTCCTTGCTTTTACTAGATAACAACTTTCAGCAGTGGATGTCTAGGCTCGCACATCGATGAAGAACGCTGCGAACTGCGATACGTAATGCGAATTGCAGAATTCAGTGAGTCATCGAAATTTTGAACGCATATTGCACTTTCGGGTTATGCCTGGAAGTATGTCTGTATCAGTGTCCGTAAATCAAACTTGCCTTTCTTTTTCTGTGTAGTCAGGGATGGA
>F._solani_consensus
TGTGGGCACACGCCGTCCCCCAAATACAGTGGCGGTCCCGCCGCAGCTTCCATTGCGTAGTAGCTAACACCTCGCAACTGGAGAGCGGCGCGGCCACGCCGTAAAACACCCAACTTCTGAATGTTGACCTCGAATCAGGTAGGAATACCCGCTGAACTTAAGCATATCAATAAGCGGAGGAAAAGAAACCAACAGGGATTGCCCCAGTAACGGCGAGTGAAGCGGCAACAGCTCAAATTTGAAATCTGGCTCTCGGGCCCGAGTTGTAATTTGTAGAGGATGCTTTTGGTGAGGTGCCTTCCGAGTTCCCTGGAACGGGACGCCATAGAGGGTGAGAGCCCCGTCTGGTTGG
>F._oxysporum_consensus
CCCCTAAACTCTGTTTCTATATGTAACTTCTGAGTAAAACCATAAATAAATCAAAACTTTCAACAACGGATCTCTTGGTTCTGGCATCGATGAAGAACGCAGCAAAATGCGATAAGTAATGTGAATTGCAGAATTCAGTGAATCATCGAATCTTTGAACGCACATTGCGCCCGCCAGTATTCTGGCGGGCATGCCTGTTCGAGCGTCATTTCAACCCTCAAGCACAGCTTGGTGTTGGGACTCGCGTTAATTCGCGTTCCTCAAATTGATTGGCGGTCACGTCGAGCTTCCATAGC
