# Supplementary material for: Loop mediated isothermal amplification (LAMP) as a rapid and portable diagnostic tool for the detection of pea root rot pathogens
Source: Sci Rep. 2025 Oct 7;15:34904. doi: 10.1038/s41598-025-18738-9 (PMC12504703; doi:10.1038/s41598-025-18738-9)
Supplement: Supplementary file 10 — Supplementary Material 10 [file 41598_2025_18738_MOESM10_ESM.xlsx]

## Sheet: Primer hits
F. solani
Primers	F3_Fsol	B3_Fsol	F1c_Fsol	F2_Fsol	B1c_Fsol	B2_Fsol
Sequence (5’-3’)	GCCGTAAAACACCCAACTTC	CGTTCCAGGGAACTCGGA	TGGGGCAATCCCTGTTGGTTTCT	CAGGTAGGAATACCCGCTG	AGGCACCTCACCAAAAGC	TTGAAATCTGGCTCTCGGGCC
Top 10 Blastn hits (Accession/Scientific name)
1	MT991105.1 / Fusarium lateritium	MT359395.1 / Calonectria aconidialis	OQ919287.1 / Phragmotrichum chailletii	OR800233.1 / Pestalotiopsis sp.	PP621076.1 / Oxydothis sp. SZ-2024b	OQ389515.1 / Fusarium sp.
2	OY740224.1 / Fusarium sp.	MT556253.1 / Harringtonia lauricola	MH877119.1 / Colletotrichum fioriniae	OQ345527.1 / Fusarium solani	OQ991303.1 / Varicosporellopsis sp.	MT625995.1 / Nectriaceae sp.
3	MT610996.1 / Ascomycota sp.	MT184086.1 / Sordariomycetes sp.	MH874829.1 / Teratosphaeria encephalarti	ON306869.1 / Trichoderma koningiopsis	PP381367.1 / Metarhizium robertsii	OR658458.1 / Sordariomycetes sp.
4	OM182105.1 / Fusarium solani	MW362434.1 / Cytospora hoffmannii	ON784033.1 / Rhizosphaera minteri	PQ571135.1 / Wongia sp. WW-2024b	OR658458.1 / Sordariomycetes sp.	OQ345526.1 / Fusarium oxysporum
5	OQ345527.1 / Fusarium solani	ON860836.1 / Nigrospora vesicularifera	MT872085.1 / Penicillium crustosum	OR334777.1 / Trichomerium sp. G67	MH866991.1 / Fusarium vanettenii	MW298956.1 / Fusarium sp.
6	PV211459.1 / Fusarium solani	ON154272.1 / Colletotrichum sp.	MN747484.1 / Meliola schimigena	ON024865.1 / Fusarium graminearum	MW883802.1 / Calonectria singaporensis	OQ308947.1 / Fusarium falciforme
7	PP799821.1 / Beauveria bassiana	ON153934.1 / Colletotrichum sp.	MN784972.1 / Melanconis larissae	MT967222.1 / Fusarium oxysporum	MH866992.1 / Fusarium neerlandicum	MW897716.1 / Fusarium proliferatum
8	MN540885.1 / Fusarium keratoplasticum	NG_070586.1 / Harknessia renispora	MW529578.1 / Sordariomycetes sp.	MN273079.1 / Colletotrichum aotearoa	MW131767.1 / Coniochaeta sp.	PP419965.1 / Fusarium sp. 2 MJ-2024
9	OU989368.1 / Fusarium witzenhausenense	MN784972.1 / Melanconis larissae	NG_069786.1 / Penicillium sinaicum	LC697186.1 / uncultured fungus	PP419965.1 / Fusarium sp. 2 MJ-2024	OR149882.1 / Fusarium duofalcatisporum
10	PV460894.1 / Fusarium falciforme	NG_243173.1 / Thelonectria aquatica	MT330288.1 / Trichophyton indotineae	FR985115.1 / uncultured Chaetothyriales	OQ534458.1 / Daldinia eschscholtzii	OL889954.1 / Saccharomyces kudriavzevii
F. oxysporum
Primers	F3_Foxy	B3_Foxy	F1c_Foxy	F2_Foxy	B1c_Foxy	B2_Foxy
Sequence (5’-3’)	TTTCAACAACGGATCTCTTG	AATTAACGCGAGTCCCAA	TGATTCACTGAATTCTGCAATTCAC	CTGGCATCGATGAAGAACG	CCAGTATTCTGGCGGGCATGC	ACCAAGCTGTGCTTGAG
Top 10 Blastn hits (Accession/Scientific name)
1	OR800233.1 / Pestalotiopsis sp.	PP474397.1 / Fusarium foetens	OR800233.1 / Pestalotiopsis sp.	OR800233.1 / Pestalotiopsis sp.	OQ345527.1 / Fusarium solani	PP474397.1 / Fusarium foetens
2	MK717706.1 / uncultured fungus	PQ483156.1 / Fusarium oxysporum	OR836957.1 / Papiliotrema mangalensis	OU989402.1 / Microascus trautmannii	ON306869.1 / Trichoderma koningiopsis	PQ483156.1 / Fusarium oxysporum
3	OP720874.1 / uncultured fungus	LC645215.1 / Fusarium oxysporum	MW521030.1 / Ganoderma lucidum	OR334777.1 / Trichomerium sp. G67	PV211459.1 / Fusarium solani	LC645215.1 / Fusarium oxysporum
4	MT351476.1 / Penicillium glandicola	PV476533.1 / Fusarium oxysporum	OU989402.1 / Microascus trautmannii	MZ127298.1 / Phoma sp.	MW521158.1 / Fusarium incarnatum	PV476533.1 / Fusarium oxysporum
5	OU989402.1 / Microascus trautmannii	MT967222.1 / Fusarium oxysporum	OR471336.1 / Amanita sp.	ON024865.1 / Fusarium graminearum	MW629783.1 / Fusarium sp.	MT967222.1 / Fusarium oxysporum
6	OR334777.1 / Trichomerium sp. G67	ON916162.1 / Fusarium oxysporum f. sp. chrysanthemi	ON024865.1 / Fusarium graminearum	PQ350696.1 / Fusarium avenaceum	ON024865.1 / Fusarium graminearum	MT357214.1 / Lophiostoma sp.
7	MN784972.1 / Melanconis larissae	OQ345526.1 / Fusarium oxysporum	OM987170.1 / Ascomycota sp.	MH477811.1 / Claviceps purpurea	MT967222.1 / Fusarium oxysporum	ON916162.1 / Fusarium oxysporum f. sp. chrysanthemi
8	MW732654.1 / Debaryomyces hansenii	MW016576.1 / Fusarium fabacearum	MN172403.1 / Aurantioporthe corni	OL627703.1 / Pezizomycotina sp. YD-2021ab	OP496100.1 / uncultured Ascomycota	OQ345526.1 / Fusarium oxysporum
9	MN172403.1 / Aurantioporthe corni	OP727395.1 / Fusarium sp.	MT124999.1 / Colletotrichum sp.	MT908485.1 / Xylaria sp.	LC697186.1 / uncultured fungus	ON646524.1 / Monilinia polystroma
10	MH039787.1 / Parmelia serrana	PP664695.1 / Fusarium sp.	MH039787.1 / Parmelia serrana	MT967222.1 / Fusarium oxysporum	OR230366.1 / Trichoderma koningiopsis	MW016576.1 / Fusarium fabacearum
A. euteiches
Primers	F3_Apha	B3_Apha	F1c_Apha	F2_Apha	B1c_Apha	B2_Apha
Sequence (5’-3’)	AAAACCATCCACGTGAATG	CAGTTCGCTGTGGTCTTC	ATCGGTTCCTTGCGAAACCTT	ATTCTTTATGAGGCTTGTGC	AACTAGCATCAGAAATGAAGCTTGT	TGTGCGAGCCTAGACATC
Top 10 Blastn hits (Accession/Scientific name)
1	PP951689.1 / Aphanomyces mitsuba	XM_003970932.2 / Takifugu rubripes	MZ027698.1 / Aphanomyces euteiches	MZ027698.1 / Aphanomyces euteiches	MZ027698.1 / Aphanomyces euteiches	MG256844.1 / Globisporangium ultimum
2	CU362866.1 / Aphanomyces euteiches	CP099997.1 / Natronosalvus halobius	FJ794897.1 / Aphanomyces sp. APH3	GQ267548.1 / Aphanomyces trifolii	PP951689.1 / Aphanomyces mitsuba	OK257617.1 / Phytophthora cactorum
3	KM486065.1 / Aphanomyces euteiches	MZ027698.1 / Aphanomyces euteiches	PP951689.1 / Aphanomyces mitsuba	PP951689.1 / Aphanomyces mitsuba	CU362866.1 / Aphanomyces euteiches	OR367458.1 / Phytophthora cinnamomi
4	JX418020.1 / Aphanomyces euteiches	XM_032201011.1 / Aythya fuligula	MN269686.1 / uncultured Aphanomyces	LC729127.1 / Aphanomyces cladogamus	KM486065.1 / Aphanomyces euteiches	MH030536.1 / Saprolegnia australis
5	AY353907.1 / Aphanomyces euteiches	PP951689.1 / Aphanomyces mitsuba	CU362866.1 / Aphanomyces euteiches	MN269313.1 / uncultured Aphanomyces	JX418020.1 / Aphanomyces euteiches	MK326487.1 / Pythium arrhenomanes
6	CU362746.1 / Aphanomyces euteiches	FM999214.1 / Aphanomyces cochlioides	KM486065.1 / Aphanomyces euteiches	KM486065.1 / Aphanomyces euteiches	MZ027699.1 / Aphanomyces euteiches	MW597335.1 / Phytophthora theobromicola
7	CU359258.1 / Aphanomyces euteiches	KM486065.1 / Aphanomyces euteiches	JX418020.1 / Aphanomyces euteiches	MN269557.1 / uncultured Aphanomyces	AY353907.1 / Aphanomyces euteiches	MH219832.1 / Phytophthora nicotianae
8	MZ027695.1 / Aphanomyces euteiches	CP107213.1 / Faecalibacterium prausnitzii	AB533297.1 / Aphanomyces sp. NJM 0911	MN268960.1 / uncultured Aphanomyces	ON954826.1 / Aphanomyces euteiches	OQ504322.1 / Pythium graminicola
9	HQ643119.1 / Aphanomyces euteiches	JX418020.1 / Aphanomyces euteiches	MZ027699.1 / Aphanomyces euteiches	KU163300.1 / Phragmosporangium uniseriatum	MN175977.1 / Aphanomyces euteiches	MZ540557.1 / Pythium graminicola
10	PP951688.1 / Aphanomyces mitsuba	MZ027699.1 / Aphanomyces euteiches	FM999227.1 / Aphanomyces iridis	CP020478.1 / Campylobacter helveticus	ON954827.1 / Aphanomyces euteiches	PQ238069.1 / Phytopythium sp. 'sp1 PB-2013'
P. ultimum
Primers	F3_Pul	B3_Pul	F1c_Pul	F2_Pul	B1c_Pul	B2_Pul
Sequence (5’-3’)	ATTTATACTGTGGGGACGAA	AGAAAAAGAAAGGCAAGTTT	CTTCATCGATGTGCGAGCCTAG	GTCCTTGCTTTTACTAGATAACAAC	ACGTAATGCGAATTGCAGAATTCA	AGACATACTTCCAGGCATAA
Top 10 Blastn hits (Accession/Scientific name)
1	KU211164.1 / Globisporangium ultimum var. ultimum	OR731869.1 / Pythium aphanidermatum	MG256844.1 / Globisporangium ultimum	KU211164.1 / Globisporangium ultimum var. ultimum	MW164339.1 / uncultured fungus	KU211164.1 / Globisporangium ultimum var. ultimum
2	MT457760.1 / Globisporangium ultimum	MN541103.1 / Globisporangium ultimum var. ultimum	OK257617.1 / Phytophthora cactorum	MT457760.1 / Globisporangium ultimum	LC756512.1 / Ophiostoma sp.	KU211476.1 / Globisporangium orthogonon
3	MK794792.1 / Globisporangium ultimum var. ultimum	PP291987.1 / Pythium insidiosum	OR367458.1 / Phytophthora cinnamomi	OR659763.1 / Globisporangium splendens	OQ504322.1 / Pythium graminicola	OP133658.1 / Phytopythium helicoides
4	MK794770.1 / Globisporangium ultimum var. ultimum	PQ149938.1 / Pythium insidiosum	MK326487.1 / Pythium arrhenomanes	MG256844.1 / Globisporangium ultimum	MZ540557.1 / Pythium graminicola	MG256844.1 / Globisporangium ultimum
5	MG256844.1 / Globisporangium ultimum	MT511326.1 / Pythium aphanidermatum	MT819404.1 / Globisporangium irregulare	MZ922030.1 / Globisporangium ultimum var. ultimum	MN401061.1 / Leptolegnia sp.	MT819404.1 / Globisporangium irregulare
6	MZ922030.1 / Globisporangium ultimum var. ultimum	OM367955.1 / Pythium insidiosum	MT860850.1 / Phytophthora capsici	MN269305.1 / uncultured Pythium	MZ540469.1 / Pythium arrhenomanes	MZ922030.1 / Globisporangium ultimum var. ultimum
7	OM914838.1 / Pythium sp.	LC556043.1 / Pythium insidiosum	MW314323.1 / Phytophthora plurivora	OM914838.1 / Pythium sp.	LR760206.1 / Pythium oligandrum	MW215098.1 / uncultured fungus
8	MH393378.1 / Globisporangium ultimum	MN365079.1 / Pythium aphanidermatum	MH219832.1 / Phytophthora nicotianae	OR120490.1 / Globisporangium rostratifingens	OM914817.1 / Pythium sp.	MT754455.1 / Phytopythium chamaehyphon
9	MT740892.1 / Phytopythium ostracodes	MZ922044.1 / Globisporangium ultimum var. ultimum	OQ504322.1 / Pythium graminicola	KU211167.1 / Globisporangium ultimum var. ultimum	OP932969.1 / Saprolegnia litoralis	MK794735.1 / Globisporangium nunn
10	KU211167.1 / Globisporangium ultimum var. ultimum	LC556033.1 / Pythium insidiosum	MZ540557.1 / Pythium graminicola	OR120449.1 / Globisporangium rostratifingens	OU940297.1 / uncultured fungus	MK794805.1 / Globisporangium sylvaticum
