# Supplementary material for: Loop mediated isothermal amplification (LAMP) as a rapid and portable diagnostic tool for the detection of pea root rot pathogens
Source: Sci Rep. 2025 Oct 7;15:34904. doi: 10.1038/s41598-025-18738-9 (PMC12504703; doi:10.1038/s41598-025-18738-9)
Supplement: Supplementary file 11 — Supplementary Material 11 [file 41598_2025_18738_MOESM11_ESM.xlsx]

## Sheet: Sheet1
Plate_Name	Pisum_line	seeds	Date	Root_discolouration	Honey Brown	Other Discolouration	shoot_waterlogged	shoot_discoloured	Seed_Discolouration	Oospores	Qiagen extraction LAMP
Cereal Mix Control	Ambassador	2	2024-04-01	0	0	0	0	0	0	N	yes, roots
Cereal Mix Control.2	Ambassador	2	2024-04-01	1	0	1	0	0	0	N	yes, roots
JCM_2_1	Ambassador	2	2024-04-01	2	1	1	0	0	0	N	yes, roots
JCM_2_2	Ambassador	2	2024-04-01	2	1	1	0	0	0	N	yes, roots
JCM_W_1	Ambassador	2	2024-04-01	2	2	0	0	0	1	N	yes, soil and roots
JCM_W_2	Ambassador	2	2024-04-01	2	2	0	0	0	0	N	yes, soil and roots
JCM_W_3	Ambassador	2	2024-04-01	2	2	0	0	0	1	N	yes, soil and roots
JCM_W_4	Ambassador	2	2024-04-01	2	2	0	0	0	0	N	yes, soil and roots
JCM_W_5	Ambassador	2	2024-04-01	2	2	0	0	0	0	N	yes, soil and roots
JCM_W_6	Ambassador	2	2024-04-01	2	0	2	0	0	1	N	yes, soil and roots
JCM_W_7	Ambassador	2	2024-04-01	2	1	1	0	0	0	N	yes, roots
JCM_W_8	Ambassador	2	2024-04-01	2	0	2	0	1	1	N	yes, roots
JCM_W_9	Ambassador	2	2024-04-01	2	0	2	1	0	1	N	yes, roots
JCM_W_10	Ambassador	2	2024-04-01	2	2	0	0	0	1	N	yes, roots
JCM1	Ambassador	2	2024-02-01	2	0	2	2	2	2	N	yes, soil
JCM2	Ambassador	2	2024-02-01	2	2	0	1	0	0	Yes	yes, roots
JCM2.2	Ambassador	2	2024-02-01	2	1	2	1	1	1	N	yes, roots
JCM3	Ambassador	2	2024-02-01	2	2	1	0	0	0	N	yes, roots
JCM10	Ambassador	2	2024-02-01	2	0	2	1	0	0	N	yes, soil and roots
JCM14	Ambassador	2	2024-02-01	2	2	0	2	0	0	N	yes, soil
JCM19	Ambassador	2	2024-02-01	2	0	2	1	1	2	N	yes, soil
